# Supplementary material for: Cancer-derived exosomal HSPC111 promotes colorectal cancer liver metastasis by reprogramming lipid metabolism in cancer-associated fibroblasts
Source: Cell Death Dis. 2022 Jan 13;13(1):57. doi: 10.1038/s41419-022-04506-4 (PMC8758774; doi:10.1038/s41419-022-04506-4)
Supplement: Supplementary file 2 — Supplementary Table 1 [file 41419_2022_4506_MOESM2_ESM.xlsx]

## Sheet: Sheet1
Supplementary Table 1: Information of the antibodies used in our research
Antibodies	Source	Identifier
Mouse monoclonal anti-HSPC111 for western blot and immunoprecipitation	Santa Cruz	Cat#sc-81866; RRID:AB_2282768
Rabbit polyclonal anti-HSPC111 for immunohistochemistry	Bioss	Cat#bs-18087R; RRID:AB_2891211
Rabbit monoclonal anti-α-SMA for western blot and immunofluorescence	Abcam	Cat#ab124964; RRID:AB_11129103
Rabbit polyclonal anti-FAP for western blot and immunofluorescence	Abcam	Cat#ab28244; RRID:AB_732312
Mouse monoclonal anti-GAPDH for western blot	Cell Signaling Technology	Cat#51332; RRID:AB_2799390
Rabbit polyclonal anti-EPCAM for immunofluorescence	Proteintech	Cat#21050-1-AP; RRID:AB_10693684
Rabbit polyclonal anti-CD31 for immunofluorescence	Abclonal	Cat#A2104; RRID:AB_2764123
Rabbit polyclonal anti-CD45 for immunofluorescence	Proteintech	Cat#20103-1-AP; RRID:AB_2716813
Rabbit polyclonal anti-Acetylated-Lysine for western blot	Cell Signaling Technology	Cat#9441; RRID:AB_331805
Rabbit monoclonal anti-histone H2B for western blot	Abcam	Cat#ab52599; RRID:AB_880435
Rabbit polyclonal anti-histone H3 for western blot	Cell Signaling Technology	Cat#9715; RRID:AB_331563
Rabbit polyclonal anti-histone H3ac for western blot	Millpore	Cat#06-599; RRID:AB_2115283
Mouse monoclonal anti-histone H3K9ac for western blot	GeneTex	Cat#GTX50898; RRID:AB_2887765
Rabbit monoclonal anti-histone H3K14ac for western blot	Abcam	Cat#ab52946; RRID:AB_880442
Rabbit monoclonal anti-histone H3K23ac for western blot	Cell Signaling Technology	Cat#14932; RRID:AB_2798650
Rabbit polyclonal anti-histone H3K27ac for western blot and chromatin immunoprecipitation	Abcam	Cat#ab4729; RRID:AB_2118291
Rabbit monoclonal anti-histone H3K36ac for western blot	Cell Signaling Technology	Cat#27683; RRID:AB_2798946
Rabbit monoclonal anti-histone H3K56ac for western blot	GeneTex	Cat#GTX60902; RRID:AB_2888008
Rabbit polyclonal anti-histone H4 for western blot	Proteintech	Cat#16047-1-AP; RRID:AB_2118625
Rabbit polyclonal anti-histone H4ac for western blot	Millpore	Cat#17-630; RRID:AB_1163447
Rabbit monoclonal anti-ACLY for western blot and immunoprecipitation	Abcam	Cat#ab40793; RRID:AB_722533
Rabbit polyclonal anti-p-ACLY for western blot	Cell Signaling Technology	Cat#4331; RRID:AB_2257987
Mouse monoclonal anti-His for western blot	Abcam	Cat#ab18184; RRID:AB_444306
Rabbit polyclonal anti-Flag for western blot	Proteintech	Cat#20543-1-AP; RRID:AB_11232216
Rabbit monoclonal anti-GST for western blot	Abcam	Cat#ab111947; RRID:AB_10861266
Mouse monoclonal anti-CXCL5 for western blot and neutralization	R&D Systems	Cat#MAB254; RRID:AB_2261181
Mouse monoclonal anti-CXCL5 for immunofluorescence	Santa Cruz	Cat#sc-377026; RRID:AB_2888980
Rabbit polyclonal anti-CXCR2 for western blot	Proteintech	Cat#20634-1-AP; RRID:AB_10693624
Rabbit polyclonal anti-E-cadherin for western blot	Proteintech	Cat#20874-1-AP; RRID:AB_10697811
Rabbit monoclonal anti-Vimentin for western blot	Abcam	Cat#ab92547; RRID:AB_10562134
Rabbit monoclonal anti-Snail for western blot	Cell Signaling Technology	Cat#3879; RRID:AB_2255011
Goat polyclonal secondary antibody to rabbit IgG-H&L (Alexa Fluor® 594) for immunofluorescence	Abcam	Cat#ab150080; RRID:AB_2650602
Goat polyclonal secondary antibody to mouse IgG-H&L (Alexa Fluor® 488) for immunofluorescence	Abcam	Cat#ab150113; RRID:AB_2576208
HRP conjugated goat anti-rabbit IgG (H+L) for western blot	Proteintech	Cat#SA00001-2; RRID:AB_2722564
HRP conjugated goat anti-mouse IgG (H+L) for western blot	Proteintech	Cat#SA00001-1; RRID:AB_2722565
