# Supplementary material for: Cancer-derived exosomal HSPC111 promotes colorectal cancer liver metastasis by reprogramming lipid metabolism in cancer-associated fibroblasts
Source: Cell Death Dis. 2022 Jan 13;13(1):57. doi: 10.1038/s41419-022-04506-4 (PMC8758774; doi:10.1038/s41419-022-04506-4)
Supplement: Supplementary file 3 — Supplementary Table 2 [file 41419_2022_4506_MOESM3_ESM.xlsx]

## Sheet: Sheet1
Supplementary Table 2: Sequences of shRNA targeting HSPC111 and ACLY
Gene	shRNA	Sequences
HSPC111	shCtrl #1	TTCTCCGAACGTGTCACGTAA
	shRNA #1	CGGGACCTCATTGACTATGTA
	shCtrl #2	CAACAAGATGAAGAGCACCAA
	shRNA #2	CGGAGTAAGATCAACGTCTAT
ACLY	shCtrl	TTCTCCGAACGTGTCACGTAA
	shACLY	CGTGAGAGCAATTCGAGATTA
