# Supplementary material for: Cancer-derived exosomal HSPC111 promotes colorectal cancer liver metastasis by reprogramming lipid metabolism in cancer-associated fibroblasts
Source: Cell Death Dis. 2022 Jan 13;13(1):57. doi: 10.1038/s41419-022-04506-4 (PMC8758774; doi:10.1038/s41419-022-04506-4)
Supplement: Supplementary file 4 — Supplementary Table 3 [file 41419_2022_4506_MOESM4_ESM.xlsx]

## Sheet: Sheet1
Supplementary Table 3: Clinical characteristics of the CRC patients
Variables	None liver metastasis		Liver metastasis	p value
	(N=66)		(N=136)
Gender				0.437
Male	44		83
Female	22		53
Age*				0.304
> 61.98	40		72
< 61.98	26		64
Depth of invasion				0.014*
T1/T2	20		21
T3/T4	46		115
LNM				< 0.001
Yes	12		97
No	54		39
Tumor size				0.223
≥ 5 cm	26		41
< 5 cm	40		95
Differentiation				0.086
Low/undifferentiation	7		6
High/moderate	59		130
TNM stage				< 0.001
I/II	54		0
III/IV	12		136
Age*: mean age; *p < 0.05; LNM: lymph node metastasis.
