# Supplementary material for: Cancer-derived exosomal HSPC111 promotes colorectal cancer liver metastasis by reprogramming lipid metabolism in cancer-associated fibroblasts
Source: Cell Death Dis. 2022 Jan 13;13(1):57. doi: 10.1038/s41419-022-04506-4 (PMC8758774; doi:10.1038/s41419-022-04506-4)
Supplement: Supplementary file 5 — Supplementary Table 4 [file 41419_2022_4506_MOESM5_ESM.xlsx]

## Sheet: Sheet1
Supplementary Table 4: Sequences of primer sets used in quantitative RT-PCR and Chromatin immunoprecipitation assay
Assay	Gene	Forward/Reverse Sequence/Location in promoter region	Sequence (5ʹ-3ʹ)
Quantitative RT-PCR	CXCL5	Forward Sequence	AGCTGCGTTGCGTTTGTTTAC
		Reverse Sequence	TGGCGAACACTTGCAGATTAC
	HSPC111	Forward Sequence	ATGGAGGTGGACATAGAGGAGAGG
		Reverse Sequence	TCAATGAGGTCCCGAGACAGAGTAT
	β-action	Forward Sequence	CCCTGGAGAAGAGCTACGAG
		Reverse Sequence	GGAAGGAAGGCTGGAAGAGT
ChIP assay	CXCL5	-1172 to -1019	TTCAATTTCAGGCAGCAGTG
			CCCAGTCTGTTTTCCCTCAA
