# Supplementary material for: Cancer-derived exosomal HSPC111 promotes colorectal cancer liver metastasis by reprogramming lipid metabolism in cancer-associated fibroblasts
Source: Cell Death Dis. 2022 Jan 13;13(1):57. doi: 10.1038/s41419-022-04506-4 (PMC8758774; doi:10.1038/s41419-022-04506-4)
Supplement: Supplementary file 6 — Supplementary Table 5 [file 41419_2022_4506_MOESM6_ESM.xlsx]

## Sheet: Sheet1
Supplementary Table 5: Upregulated and downregulated genes in LX-2 cells after incubation with ExoHCT116, compared with control
UniProtKB	Gene Name	Fold Change (vs control)	P Value
Q9Y3C1	HSPC111	2.55757	0.0128529
Q9NX38	FAM206A	2.23036	0.0363915
P08123	COL1A2	1.72785	0.0448745
P09529	INHBB	1.69845	0.0334965
P02794	FTH1	1.62344	0.000196336
P05121	SERPINE1	1.57964	0.000559758
O15260	SURF4	1.51782	0.0299916
P55061	TMBIM6	1.48255	0.00301995
Q92994	BRF1	1.45968	0.0224905
P05120	SERPINB2	1.45572	0.0200909
P17096	HMGA1	1.41264	0.00147231
O95696	BRD1	1.40541	0.0394457
Q03405	PLAUR	1.39266	0.0193197
O75586	MED6	1.37993	0.0202302
Q6P1K2	PMF1	1.37561	0.0440555
Q9NZC3	GDE1	1.37485	0.0386367
P20248	CCNA2	1.36289	0.00753356
P05141	SLC25A5	1.34147	0.0481948
O60637	TSPAN3	1.33485	0.0152405
Q9H7B2	RPF2	1.33336	0.0106414
Q9NY93	DDX56	1.32814	0.00130317
Q99496	RNF2	1.32645	0.00693426
P56378	MP68	1.31888	0.0174582
P17301	ITGA2	1.31763	0.009977
Q86UK0	ABCA12	1.31579	0.00365595
Q7L311	KIAA0512	1.31417	0.000829851
Q9P0I2	EMC3	1.30881	0.0489779
Q9H6A9	PCNX3	1.30099	0.0381944
Q5TGZ0	C1orf151	1.29751	0.00486407
Q6RFH5	WDR74	1.29248	0.00474242
Q96FF9	CDCA5	1.28972	0.00714496
Q15788	NCOA1	1.28901	0.0321366
Q8TB05	UBALD1	1.2856	0.00157036
P53814	SMTN	1.28529	0.000326588
P08243	ASNS	1.28505	0.00676083
Q86WB0	HSPC216	1.27869	0.015417
Q9NX62	IMPAD1	1.26779	0.00229087
Q8N4H5	C9orf105	1.26655	0.0165196
P04179	SOD2	1.26081	0.000497737
O00541	PES1	1.26042	0.000877001
Q9NWX5	ASB6	1.25996	0.0224905
Q9Y3E5	PTRH2	1.25577	0.00420727
Q7Z5L9	IRF2BP2	1.25387	0.000729458
P07711	CTSL	1.25125	0.00408319
Q9NP84	TNFRSF12A	1.24943	0.025527
Q9NRP0	HSPC307	1.24854	0.00578096
Q9NY12	GAR1	1.24793	0.00261216
Q9NXH9	TRMT1	1.24499	0.0343558
Q6UX98	ZDHHC24	1.23756	0.0139959
Q9H6F5	CCDC86	1.23721	0.000521195
P15407	FOSL1	1.2365	0.00150314
Q15125	EBP	1.23569	0.00144544
Q8TAV0	FAM76A	1.23458	0.0358096
Q15050	KIAA0112	1.23204	0.00314775
P08962	CD63	1.22841	0.00327341
Q8N257	HIST3H2BB	1.22777	0.0353183
Q00653	NFKB2	1.22765	0.0389942
P78417	GSTO1	1.22567	0.009977
Q9NWT1	PAK1IP1	1.2228	0.00756833
P00491	PNP	1.22141	0.0357273
Q96RL1	UIMC1	1.22013	0.0192752
Q9HBH5	RDH14	1.21826	0.022751
Q8NF64	KIAA1886	1.2181	0.0460257
Q92979	EMG1	1.21675	0.00333426
Q8WW59	SPRYD4	1.21561	0.0404576
O43731	KDELR3	1.21535	0.00155597
Q9NUL7	DDX28	1.21486	0.0389045
Q6DKI1	RPL7L1	1.21344	0.0063387
Q8NAF0	ZNF579	1.21274	0.0304089
P24863	CCNC	1.21127	0.0112202
O43709	BUD23	1.21056	0.0149279
P45880	VDAC2	1.20908	0.00522396
Q99622	C12orf57	1.20581	0.00254683
P98164	LRP2	1.20566	0.0110154
Q9BQB6	VKORC1	1.20437	0.0119674
P30405	PPIF	1.20224	0.033037
P11413	G6PD1	0.833104	0.0114551
Q9UEY8	ADD3	0.832746	0.0122744
Q8IVF2	KIAA2019	0.832275	0.0119674
P50453	SERPINB9	0.83185	0.0025704
Q9NRG1	PRTFDC1	0.830865	0.00381944
Q16643	DBN1	0.830567	0.0042462
A2A2Y4	FRMD3	0.829453	0.0317687
P58107	EPPK1	0.829224	0.0151008
Q14332	FZD2	0.828885	0.00724436
Q9Y4P1	ATG4B	0.828396	0.0247172
P49327	FASN	0.827962	0.00487528
O43790	KRT86	0.827686	0.0427563
Q15772	SPEG	0.827578	0.0203236
Q02539	HIST1H1A	0.826891	0.0118577
Q8NFZ8	CADM4	0.825554	0.0186638
O00161	SNAP23	0.825119	0.0138995
P06753	TPM3	0.824783	0.0272898
Q9H792	PEAK1	0.824657	0.0336512
Q9Y5B8	NME7	0.824265	0.0497737
Q9UHB6	LIMA1	0.823664	0.00179061
P13797	PLS3	0.822148	0.0154525
P23921	RRM1	0.821442	0.0147911
Q14847	LASP1	0.820825	0.0151705
P08133	ANXA6	0.820124	0.00897429
O43707	ACTN4	0.819399	0.00149279
P51452	DUSP3	0.818068	0.00579429
Q9H4L5	OSBPL3	0.817996	0.0151356
P00558	PGK1	0.817684	0.0139637
O15182	CETN3	0.817363	0.0347536
P12814	ACTN1	0.817279	0.0192752
Q8NC60	NOA1	0.817169	0.0260016
P04075	ALDOA	0.816975	0.00935406
Q5JWF2	C20orf45	0.816973	0.0123595
O14639	ABLIM1	0.816584	0.0276058
Q08431	MFGE8	0.815925	0.0236592
P35568	IRS1	0.81518	0.0295121
P27816	MAP4	0.813715	0.0169044
Q9H788	SH2D4A	0.813456	0.0121899
O15427	SLC16A3	0.813075	0.00519996
P09972	ALDOC	0.812482	0.0200447
O14618	CCS	0.810646	0.0237137
P11166	SLC2A1	0.810405	0.00346737
P46821	MAP1B	0.808798	0.0190546
Q9BV57	ADI1	0.808662	0.00194536
Q9BR76	CORONIN-2	0.807929	0.0297852
Q96GD0	PDXP	0.806639	0.0303389
P04183	TK1	0.803557	0.0117761
P21333	FLNA	0.803042	0.00774462
Q8N3R9	MPP5	0.802942	0.0265461
P07355	ANXA2	0.800314	0.0157761
P04899	GNAI2	0.800299	0.0305492
P62879	GNB2	0.799391	0.00677642
P35221	CTNNA1	0.798774	0.000933254
P98082	DAB2	0.798563	0.0308319
P68032	ACTC1	0.797243	0.0230144
P42773	CDKN2C	0.796094	0.0146218
Q7Z406	MYH14	0.795641	0.0432514
P16949	C1orf215	0.793427	0.0161436
Q9BWD1	ACAT2	0.793281	0.02208
Q5ZPR3	CD276	0.791577	0.0207014
P19105	MYL12A	0.791548	0.000539511
P99999	CYCS	0.79046	0.00355631
P00750	PLAT	0.79014	0.0110408
Q8NDT2	RBM15B	0.786674	0.033037
P80723	BASP1	0.784712	0.020893
Q8WVC6	DCAKD	0.781063	0.0470977
Q9BXR6	CFHR5	0.781041	0.0420727
Q13907	IDI1	0.774922	0.00301301
Q9Y223	GNE	0.769772	0.0389942
Q6UVK1	CSPG4	0.769153	0.000820352
P35579	MYH9	0.766982	0.000530884
Q9NZI7	UBP1	0.765278	0.00354813
P04792	HSP27	0.764775	0.0180717
P32004	L1CAM	0.764075	0.00109648
O60888	C6orf82	0.76315	0.0191867
Q9BY32	C20orf37	0.759952	0.00566239
Q9NW75	GPATCH2	0.757066	0.0440555
Q969P0	IGSF8	0.751909	0.0154525
P17302	GJA1	0.750322	0.0184077
Q15785	TOMM34	0.748823	0.0371535
P60660	MYL6	0.747936	0.017338
Q96IF1	AJUBA	0.730129	0.0284446
Q99439	CNN2	0.729073	0.00195884
Q12841	FSTL1	0.726076	0.00438531
Q6ZSR9	Uncharacterized protein FLJ45252	0.725468	0.0298538
P29966	MARCKS	0.718996	8.79023e-05
Q09666	AHNAK	0.716316	0.000653131
P24844	MYL9	0.713979	1.92309e-05
Q14168	MPP2	0.713818	0.0104232
Q05682	CALD1	0.711304	0.000699842
Q6ZN55	ZNF574	0.710305	0.012388
Q9UIW2	PLXNA1	0.707231	0.00831764
Q9Y570	PPME1	0.706687	0.000519996
Q9UI42	CPA4	0.699912	0.00159956
Q15048	LRRC14	0.693624	0.0283792
Q13740	ALCAM	0.685835	0.00032961
Q9UJY4	GGA2	0.682629	0.00152757
Q01995	TAGLN	0.675706	5.26017e-05
P50226	SULT1A2	0.67036	0.030903
Q15800	MSMO1	0.665413	0.00820352
Q01581	HMGCS1	0.663745	0.00429536
Q6NSJ5	LRRC8E	0.659226	0.000299916
Q5TYW1	ZNF658	0.634468	0.0113763
P07951	TPM2	0.622236	0.000236048
P09493	TPM1	0.612943	0.0126474
P17693	HLA-G	0.602288	0.00835603
Q9UPQ0	LIMCH1	0.590371	0.0159221
O95864	FADS2	0.567971	1.41254e-06
Q68CP4	HGSNAT	0.559226	0.0103992
Q8N9N7	LRRC57	0.374734	0.0171002
