# Supplementary material for: Cancer-derived exosomal HSPC111 promotes colorectal cancer liver metastasis by reprogramming lipid metabolism in cancer-associated fibroblasts
Source: Cell Death Dis. 2022 Jan 13;13(1):57. doi: 10.1038/s41419-022-04506-4 (PMC8758774; doi:10.1038/s41419-022-04506-4)
Supplement: Supplementary file 7 — Supplementary Table 6 [file 41419_2022_4506_MOESM7_ESM.xlsx]

## Sheet: Sheet1
Supplementary Table 6: Upregulated and downregulated metabolites in LX-2 cells after incubation with ExoHCT116, compared with ExoHCT116 KD
Name	VIP	Fold change (vs control)	p value
(R)-S-Lactoylglutathione	1.6229	4.4514	0.067273
2-(S-Glutathionyl)acetyl glutathione	1.0368	0.79339	0.12891
2-Formaminobenzoylacetate	1.1733	0.66992	0.272
2-Hydroxy-8-methylchromene-2-carboxylate	3.4333	2.7785	2.86e-05
3'-AMP	7.7726	0.76856	0.06609
3-Ethylmalate	1.0156	1.6827	0.0057881
3'-Phosphoadenylyl sulfate	6.7413	2.4723	0.0073418
Acetylcholine	1.3576	0.83922	0.065778
Adenine	2.2661	2.9659	0.29543
Adenylyl sulfate	2.5235	1.1333	0.18771
ADP-ribose	2.2831	0.56567	0.067721
Allantoate	9.6762	5.7942	0.054009
AMP	1.7169	0.24414	0.010982
ATP	8.0494	2.2184	0.0032495
beta-Citryl-L-glutamate	2.2158	1.1638	0.0027233
Chitobiose	1.6885	2.1772	1.2451e-06
Choline phosphate	1.6881	3.552	0.30934
Citrate	1.9971	0.552	0.0014249
Creatine	1.7479	1.0861	0.56125
Cyclic ADP-ribose	2.009	1.2294	0.010691
Acetyl-CoA	1.8297	2.2067	0.0031514
D-Fructose 1,6-bisphosphate	1.0764	4.9982	0.095519
D-Fructose 1-phosphate	1.961	0.6252	0.13156
dGTP	2.1848	2.4596	0.0023536
D-Lombricine	1.5148	0.31062	0.011179
Glutathione	1.1279	1.2042	0.011049
Glutathione disulfide	2.3091	0.8136	0.010622
GMP	3.4429	0.57558	0.00075849
Hypoxanthine	3.7026	0.6078	0.015708
Inosine	1.7654	0.64244	0.045179
Lactate	1.0968	1.9278	0.0038707
L-Carnitine	2.7447	1.2766	0.027575
L-Glutamate	5.8881	3.0436	3.0915e-05
L-Glutamine	4.9348	3.7887	2.8e-05
L-Methionine	1.017	1.8949	0.00091867
L-Phenylalanine	2	1.2719	0.00012623
L-Threonylcarbamoyladenylate	1.6618	2.2068	0.0010418
myo-Inositol	1.7938	1.925	4.06e-05
N1-(3-Aminopropyl)agmatine	2.0243	2.7679	0.0010255
NAD+	2.9107	1.2992	0.0038396
O-Acetylcarnitine	2.8937	1.498	0.022678
Pantothenate	3.9086	1.5205	0.028572
p-Hydroxyphenylacetylglycine	3.8359	0.44352	6.1772e-05
S-Adenosyl-L-homocysteine	1.0263	0.83456	0.041265
S-Adenosyl-L-methionine	1.0713	1.2279	0.033332
Serotonin	1.1402	1.9991	0.0014851
sn-Glycero-3-phosphocholine	6.2221	0.80698	0.083152
sn-Glycerol 3-phosphate	1.1126	2.2263	0.10002
Taurine	1.1963	2.0304	1.37e-05
trans-2-Hydroxycinnamate	1.0051	1.2399	0.017664
Tyramine	1.0554	1.296	0.00042358
UDP	4.1598	1.8984	2.7e-05
UDP-alpha-D-galactose	6.7217	0.81805	0.00037854
UDP-glucose	1.3192	0.8143	0.00029072
UDP-glucuronate	14.515	1.6631	0.00031208
UDP-N-acetyl-alpha-D-glucosamine	2.2552	1.8419	1.5555e-07
UMP	2.8047	0.62099	0.056
UTP	3.2287	3.6276	0.0032333
