# Supplementary material for: Cancer-derived exosomal HSPC111 promotes colorectal cancer liver metastasis by reprogramming lipid metabolism in cancer-associated fibroblasts
Source: Cell Death Dis. 2022 Jan 13;13(1):57. doi: 10.1038/s41419-022-04506-4 (PMC8758774; doi:10.1038/s41419-022-04506-4)
Supplement: Supplementary file 8 — Supplementary Table 7 [file 41419_2022_4506_MOESM8_ESM.xlsx]

## Sheet: Sheet1
Supplementary Table 7: Upregulated and downregulated genes in LX-2 cells after incubation with ExoHCT116 KD, compared with ExoHCT116 KD Ctrl
ID	Gene_Symbol	Fold change (vs ExoHCT116 KD Ctrl, log2)	P value
ENSG00000113389	NPR3	-0.639079	2.59e-11
ENSG00000163735	CXCL5	-0.638218	2.75e-14
ENSG00000087245	MMP2	-0.710588	4.34e-14
ENSG00000125378	BMP4	0.612802	2.35e-16
ENSG00000113083	LOX	-0.844437	1.53e-46
ENSG00000120708	TGFBI	-0.755269	2.78e-22
ENSG00000106366	SERPINE1	-0.739637	2.15e-23
ENSG00000159167	STC1	-0.686559	2.1e-25
ENSG00000167772	ANGPTL4	-1.04694	9.7e-27
ENSG00000104419	NDRG1	-1.24248	3.91e-65
ENSG00000134107	BHLHE40	-0.647874	8.96e-26
