# Supplementary material for: Cancer-derived exosomal HSPC111 promotes colorectal cancer liver metastasis by reprogramming lipid metabolism in cancer-associated fibroblasts
Source: Cell Death Dis. 2022 Jan 13;13(1):57. doi: 10.1038/s41419-022-04506-4 (PMC8758774; doi:10.1038/s41419-022-04506-4)
Supplement: Supplementary file 9 — Supplementary Table 8 [file 41419_2022_4506_MOESM9_ESM.xlsx]

## Sheet: Sheet1
Supplementary Table 8: Upregulated and downregulated genes in LX-2 cells after incubation with ExoSW480 OE, compared with ExoSW480 OE Ctrl
ID	Gene_Symbol	Fold change (vs ExoSW480 OE Ctrl, log2)	P value
ENSG00000124766	SOX4	0.596027	2.64e-08
ENSG00000113389	NPR3	0.843438	1.38e-14
ENSG00000163735	CXCL5	0.64611	4.6e-11
ENSG00000087245	MMP2	0.850516	3e-16
ENSG00000125378	BMP4	-0.724286	2.53e-21
ENSG00000265972	TXNIP	0.799518	1.51e-27
ENSG00000183715	OPCML	0.609124	8.23e-08
ENSG00000113083	LOX	0.7045	3.18e-26
ENSG00000120708	TGFBI	0.720467	5.71e-10
ENSG00000106538	RARRES2	-0.706783	9.53e-15
ENSG00000106366	SERPINE1	0.889233	6.04e-21
ENSG00000159167	STC1	0.714001	8.66e-18
ENSG00000271503	CCL5	0.664454	5.87e-15
ENSG00000115380	EFEMP1	0.597456	4.29e-12
ENSG00000139211	AMIGO2	0.877955	5.66e-19
ENSG00000152952	PLOD2	0.614699	4.5e-12
ENSG00000153233	PTPRR	0.769351	5.65e-12
ENSG00000092969	TGFB2	0.639673	2.95e-09
ENSG00000167772	ANGPTL4	0.634422	6.12e-09
ENSG00000120279	MYCT1	0.719881	2.65e-11
ENSG00000172061	LRRC15	0.685839	5.88e-09
ENSG00000120162	MOB3B	0.642693	1.99e-10
ENSG00000104419	NDRG1	0.894892	5.16e-28
ENSG00000109072	VTN	-0.660118	3.37e-10
ENSG00000183775	KCTD16	0.610206	4.4e-12
